# Supplementary material for: Assessment of Nitric Oxide Release In Vitro via Low-Level Daylight-Equivalent Blue or Red Light Irradiation
Source: Antioxidants (Basel). 2026 Feb 10;15(2):232. doi: 10.3390/antiox15020232 (PMC12938285; doi:10.3390/antiox15020232)
Supplement: Supplementary file 1 [file antioxidants-15-00232-s001.zip]

Archive with 1 entries (1 files):
- antioxidants-4063576-supplementary.xlsx
