# Supplementary material for: Assessment of Nitric Oxide Release In Vitro via Low-Level Daylight-Equivalent Blue or Red Light Irradiation
Source: Antioxidants (Basel). 2026 Feb 10;15(2):232. doi: 10.3390/antiox15020232 (PMC12938285; doi:10.3390/antiox15020232)
Supplement: Supplementary file 1 [file antioxidants-15-00232-s001.zip › antioxidants-4063576-supplementary.xlsx]

## Sheet: Supplementary information
Cell type	Comparison	Mean difference	95% CI	Adjusted P value	Significance
Keratinocyte	Unexposed blue 0–30 min vs Blue light 0–30 min	−4.96	−75.63 to 65.71	>0.9999	ns
Keratinocyte	Unexposed red 0–30 min vs Red light 0–30 min	10.51	−60.16 to 81.18	>0.9999	ns
Keratinocyte	Unexposed blue 1 h vs Blue light 1 h	6.38	−64.29 to 77.05	>0.9999	ns
Keratinocyte	Unexposed red 1 h vs Red light 1 h	−17.59	−88.26 to 53.08	0.9993	ns
Keratinocyte	Unexposed blue 2 h vs Blue light 2 h	−2.82	−73.49 to 67.85	>0.9999	ns
Keratinocyte	Unexposed red 2 h vs Red light 2 h	4.57	−66.10 to 75.24	>0.9999	ns
Endothelial cells	Unexposed blue 30 min vs Blue light 30 min	−1.51	−71.6 to 68.6	0.9999	ns
Endothelial cells	Unexposed red 30 min vs Red light 30 min	7.15	−54.0 to 68.3	0.9999	ns
Endothelial cells	Unexposed blue 1 h vs Blue light 1 h	−7.46	−75.3 to 60.4	0.9999	ns
Endothelial cells	Unexposed red 1 h vs Red light 1 h	−6.89	−74.4 to 60.6	0.9999	ns
Endothelial cells	Unexposed blue 2 h vs Blue light 2 h	−5.66	−66.5 to 55.2	0.9999	ns
Endothelial cells	Unexposed red 2 h vs Red light 2 h	−58.62	−128.7 to 11.5	0.7064	ns
Fibroblasts	Unexposed blue 30 min vs Blue light 30 min	3.23	−30.14 to 36.60	>0.9999	ns
Fibroblasts	Unexposed red 30 min vs Red light 30 min	−0.61	−33.98 to 32.77	>0.9999	ns
Fibroblasts	Unexposed blue 1 h vs Blue light 1 h	3.7	−29.67 to 37.07	>0.9999	ns
Fibroblasts	Unexposed red 1 h vs Red light 1 h	−1.28	−34.66 to 32.09	>0.9999	ns
Fibroblasts	Unexposed blue 2 h vs Blue light 2 h	1.59	−31.79 to 34.96	>0.9999	ns
Fibroblasts	Unexposed red 2 h vs Red light 2 h	5.66	−27.72 to 39.03	>0.9999	ns
sidak multiple comparison test used
95% CI is on the mean difference
